# Supplementary material for: Development of a standard of care for patients with valosin-containing protein associated multisystem proteinopathy
Source: Orphanet J Rare Dis. 2022 Jan 29;17:23. doi: 10.1186/s13023-022-02172-5 (PMC8800193; doi:10.1186/s13023-022-02172-5)
Supplement: Supplementary file 1 — Additional file 1. Named authors. [file 13023_2022_2172_MOESM1_ESM.xlsx]

## Sheet: Authors
Appendix 1 - Named Authors from the VCP SOC Working Consortium
Contributor	Location	Role	Domain(s)	Contribution
Manisha Korb MD	University of California, Irvine, CA, USA	Study Leader	Myopathy	study concept and design; acquisition, analysis, and interpretation of data; drafting/revising the manuscript; critical revision of the manuscript for important intellectual content; study supervision
Allison Peck	Cure VCP Disease, Americus, GA, USA	Project Coordinator	Mental Health, Genetics, FTD	study concept and design; acquisition, analysis, and interpretation of data; drafting/revising the manuscript
Lindsay N. Alfano DPT, PCS	Nationwide Children's Hospital, Columbus, OH, USA	Domain Lead - Supportive Therapies	Supportive Therapies	acquisition, analysis, and interpretation of data; drafting/revising the manuscript; critical revision of the manuscript for important intellectual content
Kenneth I. Berger MD	New York University, New York City, NY, USA	Domain Lead - Respiratory	Respiratory	acquisition, analysis, and interpretation of data; drafting/revising the manuscript; critical revision of the manuscript for important intellectual content
Meredith K. James BAppSci	John Walton Muscular Dystrophy Research Centre, Newcastle University, UK	Domain Co-Lead - Supportive Therapies	Supportive Therapies	acquisition, analysis, and interpretation of data; drafting/revising the manuscript; critical revision of the manuscript for important intellectual content
Nupur Ghoshal MD, PhD	Washington University, St. Louis, MO, USA	Domain Lead - FTD	FTD	acquisition, analysis, and interpretation of data; drafting/revising the manuscript; critical revision of the manuscript for important intellectual content
Elise Healzer MA, LMFT	Thriving Hope Consulting, Vinton, IA, USA	Domain Lead - Mental Health	Mental Health	acquisition, analysis, and interpretation of data; drafting/revising the manuscript; critical revision of the manuscript for important intellectual content
Claire Henchcliffe MD, PhD	University of California, Irvine, CA, USA	Domain Lead - Parkinsonism	Parkinsonism	acquisition, analysis, and interpretation of data; drafting/revising the manuscript; critical revision of the manuscript for important intellectual content
Shaida Khan DO	University of Texas, Southwestern, Dallas, TX, USA	Domain Lead - Cardiomyopathy	Cardiomyopathy, ALS/CMT	acquisition, analysis, and interpretation of data; drafting/revising the manuscript; critical revision of the manuscript for important intellectual content
Pradeep Mammen MD	University of Texas, Southwestern, Dallas, TX, USA	Domain Co-Lead - Cardiomyopathy	Cardiomyopathy	acquisition, analysis, and interpretation of data; drafting/revising the manuscript; critical revision of the manuscript for important intellectual content
Sujata Patel RhP, LFMP	Wellness With Sujata, Wadsworth, OH, USA	Domain Lead - Supplements and Nutrition	Supplements and Nutrition	acquisition, analysis, and interpretation of data; drafting/revising the manuscript; critical revision of the manuscript for important intellectual content
Gerald Pfeffer MD, PhD	University of Calgary, Calgary, Alberta, Canada	Domain Lead - Genetics	Genetics, Myopathy	acquisition, analysis, and interpretation of data; drafting/revising the manuscript; critical revision of the manuscript for important intellectual content
Stuart H. Ralston MD, FRCP	University of Edinburgh, Scotland, UK	Domain Lead - Pagets' disease of bone	Paget's disease of bone	acquisition, analysis, and interpretation of data; drafting/revising the manuscript; critical revision of the manuscript for important intellectual content
Bhaskar Roy MD	Yale, New Haven, CT, USA	Domain Lead - Myopathy	Myopathy	acquisition, analysis, and interpretation of data; drafting/revising the manuscript; critical revision of the manuscript for important intellectual content
William Seeley MD	University of California, San Francisco, CA, USA	Domain Co-Lead - FTD	FTD	acquisition, analysis, and interpretation of data; drafting/revising the manuscript; critical revision of the manuscript for important intellectual content
Andrea Swenson MD	University of Iowa, Iowa City, Iowa, USA	Domain Lead - ALS/CMT	ALS/CMT	acquisition, analysis, and interpretation of data; drafting/revising the manuscript; critical revision of the manuscript for important intellectual content
Tahseen Mozaffar MD, FAAN	University of California, Irvine, CA, USA	Senior Advisor	Myopathy, Respiratory	study concept and design; study supervision
Conrad Weihl MD, PhD	Washington University, St. Louis, MO, USA	Senior Advisor	Myopathy	study concept and design; acquisition, analysis, and interpretation of data; critical revision of the manuscript for important intellectual content
Virginia Kimonis MD, MRCP	University of California, Irvine, CA, USA	Senior Advisor	Myopathy, Genetics	study concept and design; acquisition, analysis, and interpretation of data; drafting/revising the manuscript; critical revision of the manuscript for important intellectual content; study supervision
