# Supplementary material for: Development of a standard of care for patients with valosin-containing protein associated multisystem proteinopathy
Source: Orphanet J Rare Dis. 2022 Jan 29;17:23. doi: 10.1186/s13023-022-02172-5 (PMC8800193; doi:10.1186/s13023-022-02172-5)
Supplement: Supplementary file 2 — Additional file 2. Co-investigators and acknowledgements. [file 13023_2022_2172_MOESM2_ESM.xlsx]

## Sheet: Authors
Appendix 2 - Co-investigators from the VCP SOC Working Consortium and acknowledgements
Contributor	Location	Role	Domain(s)	Contribution
Roberto Fanganiello PhD	Université Laval, Quebec City, Quebec, Canada	Working Group Member	Genetics	role in the acquisition of data
Grace Lee MSc	University of California, Irvine, CA, USA	Working Group Member	Genetics	role in the data collection
Ryan Patrick Mahoney BSc	University of California, Irvine, CA, USA	Working Group Member	Genetics	role in the data collection
Jordi Diaz-Manera MD, PhD	John Walton Muscular Dystrophy Research Centre, Newcastle University, UK	Working Group Member	Myopathy	role in the acuisition, analysis and interpretation of data
Teresinha Evangelista MD	Institut de Myologie, Paris, France	Working Group Member	Myopathy	role in the analysis and interpretation of data
Miriam Freimer MD	Ohio State University, Columbus, OH, USA	Working Group Member	Myopathy	reviewed the domain manuscript
Thomas E Lloyd MD, PhD	Johns Hopkins University, Baltimore, MD, USA	Working Group Member	Myopathy, ALS/CMT	role in the acquisition, analysis and interpretation of data
Benison Keung MD	Yale, New Haven, CT, USA	Working Group Member	Myopathy	role in the acquisition of data, reviewed the domain manuscript
Hani Kushlaf MD	University of Cincinnati, Cincinnati, OH, USA	Working Group Member	Myopathy	role in the acquisition, analysis and interpretation of data
Margherita Milone MD, PhD	Mayo Clinic, Rochester, MN, USA	Working Group Member	Myopathy	role in the acquisition, analysis and interpretation of data
Merrilee Needham PhD, MBBS (hons Class I), FRACP	University of Notre Dame, Murdoch University, Australia	Working Group Member	Myopathy	role in the acquisition of data, reviewed the domain manuscript
Johanna Palmio MD, PhD	Tampere University Hospital, Tampere, Finland	Working Group Member	Myopathy	role in the acquisition of data, reviewed the domain manuscript
Tanya Stojkovic MD	Institut de Myologie, Paris, France	Working Group Member	Myopathy, ALS/CMT	role in the acquisition, analysis and interpretation of data
Rocío-Nur Villar-Quiles MD, PhD	Institut de Myologie, Paris, France	Working Group Member	Myopathy	role in the acquisition, analysis and interpretation of data
Leo H. Wang MD, PhD	University of Washington, Seattle, WA, USA	Working Group Member	Myopathy	role in the acquisition, analysis and interpretation of data
Matthew P. Wicklund MD	University of Colorado, Boulder, CO, USA	Working Group Member	Myopathy	role in the acquisition, analysis and interpretation of data
Frederick R. Singer MD	John Wayne Cancer Institute at Providence, CA, USA	Working Group Member	Paget's disease of bone	reviewed the domain manuscript, role in analysis of data
Mallory Jones	Georgia Tech, Atlanta, GA, USA	Working Group Member	FTD	role in the data collection
Bruce L. Miller MD	University of California, San Francisco, CA, USA	Working Group Member	FTD	general guidance and advice
S Ahmad Sajjadi MD	University of California, Irvine, CA, USA	Working Group Member	FTD	general guidance
Andre Obenaus PhD	University of California, Irvine, CA, USA	Working Group Member	FTD	role in the analysis and interpretation of data
Michael D Geschwind MD, PhD	University of California, San Francisco, CA, USA	Working Group Member	FTD	role in the acquisition and analysis of data
Ammar Al-Chalabi PhD, MB ChB	King's College, London, UK	Working Group Member	ALS/CMT	role in the acquisition and analysis of data
James Wymer MD, PhD	University of Florida, Gainsville, FL USA	Working Group Member	ALS/CMT, Supportive Therapies	role in the analysis and interpretation of data
Nita Chen MD	University of California, Irvine, CA, USA	Working Group Member	Parkinsonism	role in the data collection
Katie Kompoliti MD	Rush University, Chicago, IL, USA	Working Group Member	Parkinsonism	role in the analysis and interpretation of data
Stephani C Wang MD	University of California, Irvine, CA, USA	Working Group Member	Cardiomyopathy	role in the analysis and interpretation of data
Catherine A Boissoneault PT (NO)	University of Florida, Gainsville, FL USA	Working Group Member	Supportive Therapies	role in the analysis and interpretation of data
Betsaida Cruz-Coble PT, DPT, NCS	University of California, Irvine, CA, USA	Working Group Member	Supportive Therapies	role in the acquisition, analysis and interpretation of data
Kendrea L. (Focht) Garand PhD, CScD, CCC-SLP, BCS-S, CBIS, CCRE	University of South Alabama, Mobile, AL, USA	Working Group Member	Supportive Therapies	role in the analysis and interpretation of data
Anna J Rinholen OTR/L	Marshfield Clinic, Marshfield, WI, USA	Working Group Member	Supportive Therapies	role in the analysis and interpretation of data
Lauren Tabor-Gray PhD, CCC-SLP	Phil Smith Neuroscience Institute ALS Center, Fort Lauderdale, FL, USA	Working Group Member	Supportive Therapies	role in the analysis and interpretation of data
Acknowledgements
Jeffrey Rosenfeld PhD, MD, FAAN	Loma linda University, Loma Linda, CA, USA	General Guidance/Advice	General	general guidance
Ming Guo MD, PhD	University of California, Los Angeles, CA, USA	General Guidance/Advice	General	general guidance and advice
Nathan Peck MBA	Cure VCP Disease, Americus, Georgia, USA	Technical Advisor	General	provided technical assistance and facilitation of meeting
